# Supplementary material for: Substrate Specificity of GSDA Revealed by Cocrystal Structures and Binding Studies
Source: Int J Mol Sci. 2022 Nov 29;23(23):14976. doi: 10.3390/ijms232314976 (PMC9739398; doi:10.3390/ijms232314976)
Supplement: Supplementary file 1 [file ijms-23-14976-s001.zip]

Archive with 1 entries (1 files):
- ijms-2003352-supplementary.pdf
